# Supplementary material for: Molecular Investigation of Product Nkabinde in HIV Therapy: A Network Pharmacology and Molecular Docking Approach
Source: Int J Mol Sci. 2026 Jan 13;27(2):808. doi: 10.3390/ijms27020808 (PMC12841023; doi:10.3390/ijms27020808)
Supplement: Supplementary file 1 [file ijms-27-00808-s001.zip]

Archive with 1 entries (1 files):
- ijms-4065293-supplementary.pdf
